# Supplementary material for: Microplastic Particles and Fibers in Seasonal Ice of the Northern Baltic Sea
Source: Toxics. 2024 Jul 26;12(8):542. doi: 10.3390/toxics12080542 (PMC11359375; doi:10.3390/toxics12080542)
Supplement: Supplementary file 1 [file toxics-12-00542-s001.zip]

Archive with 1 entries (1 files):
- toxics-3097379-supplementary.pdf
